# Supplementary material for: Participant Compliance With Ecological Momentary Assessment in Movement Behavior Research Among Adolescents and Emerging Adults: Systematic Review
Source: JMIR Mhealth Uhealth. 2025 Feb 11;13:e52887. doi: 10.2196/52887 (PMC11862778; doi:10.2196/52887)
Supplement: Multimedia Appendix 2 [file mhealth_v13i1e52887_app2.xlsx]

## Sheet: Extracted data
Reference	Title of article	Lead Author	Year published	Country	Sample size	Mean age/SD	Range of age	How PA/SB assessed	EMA Platform Category	EMA platform/device	PA/SB device category	PA/SB device	Days	Prompting schedule	Prompting Frequency Category	Number of prompts/day	Number of items/prompt	Compensation Category	Compensation/type of incentive	Was diet measured?	PA/SB primary outcome	Compliance	Additional compliance info	Missing data relationships	Device compliance
42	Assessing validity of retrospective recall of physical activity in individuals with psychosis-like experiences	Andorko	2019	USA	39	20.22 (1.59)	NR	self-report	Web based	Survey Signal online software	N/A	N/A	7	Random	multiple per day	6	NR	Monetary, Course Credit	Extra credit and financial compensation (amount not listed)	No	Yes	82.5	Participant must have completed at least one-third of their daily questionnaire
62	Daily Relations between Social Perceptions and Physical Activity among College Women	Arigo	2020	USA	80	20 (1.07)	18-23	device assessed	NR	NR	other accelerometer	Fitbit Flex	7	Interval/signal contingent	daily	1	Varied	Monetary, Course Credit	Course credit or $10 to Starbucks	No	Yes	96			0.94
59	Bidirectional Spillover Across Days Between Family Assistance andPhysical Health Experiences During Adolescence	Armstrong-Carter	2021	USA	396	14.57 (1.39)	12-18	self-report	Paper and pencil, Web based	Paper and pencil with electronic time stamper OR email link to website	N/A	N/A	7-14	Interval/signal contingent	daily	1	20	Monetary	$10 for completing the daily diaries; $20 bonus if completed all the diaries on time	No	Yes	89.9	Most participants (89.82%) completed all days of their dairies (M=93.87% of days,SD=15.51% of days, range=14.29%-100%).
68	Positive affect predicts engagement in healthy behaviors within a day, but not across days	Aurora	2022	USA	197	20.06 (2.37)	NR	self-report	Web based	Qualtrics	N/A	N/A	10	Interval/signal contingent; Random	multiple per day	5	15	Course credit	Course credit	No	No	60	Data from n=19 participants were excluded due to insufficient completion of diaries, resulting in a final sample of n=197. Twelve of the 19 participants excluded were those whose diary compliance was deemed too low and seven participants were excluded due to failure of accuracy checks Average diary compliance for the current sample was 60% with participants completing a mean of 31.39 (SD=12.59; r…	Independent samples t-tests revealed no significant differences between participants who were included versus excluded in the final analysis on key demographic and theoretical variables (age, sex, race, healthy behaviors, positive emotion, negative emotion).
55	Does context predict psychological states and activity? An ecologicalmomentary assessment pilot study of adolescents	Bejarano	2019	USA	26	15.96 (1.56)	13-18	device assessed	Extra device	PETE app on Google Nexus 4	Actigraph	ActiGraph Acti Sleep-BT	20	Interval/signal contingent	multiple per day	4	16	Monetary	up to $40	No	Yes	75.4		There was not a significant effect of time on rate of survey completion	Valid accelerometer data on 75.4% of the study days
22	Exercise and Emotion Dynamics: An Experience Sampling Study	Bernstein	2019	USA	76	19.80 (1.24)	18-22	self-report	App based	LifeData app	N/A	N/A	15	Interval/signal contingent	multiple per day	5	5	Course credit	Participants were compensated with academic credits for their course(s); they received the maximum number credits if they responded to at least 75% of prompts. They received a corresponding fraction of these possible credits if they responded to fewer than 75%.	No	Yes	56.6
48	Characteristics of Screen Media Use Associated With Higher BMI in Young Adolescents	Bickham	2013	USA	91	14.0 (NR)	13-15	self-report	Extra device	Palm personal digital assistants (PDAs) running CERTAS software	N/A	N/A	7	Random	multiple per day	7	NR	Monetary	$140 if they completed all 4 TUDs, responded to 70% of EMA signals, and completed all other components of MYME	No	Yes	72	In total, participants completed 2631 EMA reports and responded to an average of 29 signals (range 7-49).	Excluded participants were not different from retained participants in gender, age, or BMI.
57	Temporal and Environmental Patterns of Sedentary and Active Behaviors during Adolescents‚Äô Leisure Time	Biddle	2009	England, Northern Ireland, Scotland, Wales	1493	NR	13-16	self-report	Paper and pencil	Paper and pencil	N/A	N/A	4	Interval/signal contingent	multiple per day	68	2	NR	NR	No	Yes	85	Did not differ by age, ethnicity, or diary comprehension	Girls were more likely to return dairies and provide complete data
49	Multimethod Analyses of Discretionary Time Use and Health Behaviors Among Urban Low-Income African-American Adolescents: A Pilot Study	Bohnert	2013	USA	25	12.6 (1.0)	12-18	self-report; device assessed	Paper and pencil	Paper booklets and watches reminders	other accelerometer	Actical Activity Monitor	14	Random	multiple per day	6	3-7	NR	NR	Yes	Yes	77	Adolescents needed to respond to 50% of the signals fortheir ESM data to be included in analyses	Males less likely to respond to 50% of the signals	The Actical software was used to identify participants with 4 or more days of at least 8 hours of activity levels captured by the accelerometer per day; only these participants were included in analyses
56	Contextual influences on the within-person association between physical activity and affect in adolescents: an ecological momentary assessment study	Bourke	2021	Australia	125	14.65 (1.44)	13-17	device assessed	Web based	Text messages with link to Qualtrics survey	Actigraph	ActiGraph GT3X+	4	Interval/signal contingent; Random	multiple per day	9	10	Monetary	30	No	Yes	60.1	(SD=20.7%, range 7-96%)	Greater compliance in females, younger participants, prompts sent on weekdays, afternoon and evening prompts compared to morning	NR
37	Daily Physical Activity and Satisfaction with Life in Adolescents: An Ecological Momentary Assessment Study Exploring Direct Associations and the Mediating Role of Core Affect	Bourke	2021	Australia	94	14.43 (1.30)	13-17	self-report; device assessed	Web based	Text message containing a link to Qualtrics	Actigraph	ActiGraph GT3X+	4	Interval/signal contingent; Random	multiple per day	5	10	NR	NR	No	Yes	82.8	Out of a possible 476 diary entries, participants completed a total of 394 diary entries (82.8% compliance rate). The average compliance rate of ecological momen-tary assessment prompts for participants with valid diary data on at least three days was 65.4% (SD=18.9	Females were more likely to have at least three days of data were than males (OR=3.76, 95% CI=1.38 to 10.25, p=0.010), as were older participants (OR=1.58, 95%CI=1.15 to 2.16, p=0.005). The likelihood of having valid data on at least three days did not differ according to area-level socioeconomic status	Of the participants with at least three days of valid accelerometer data, 72.5% had data for all four days.
46	The promise of wearable sensors and ecological momentaryassessment measures for dynamical systems modelingin adolescents: a feasibility and acceptability study	Brannon	2016	USA	20	15.67 (1.75)	13-18	device assessed	Extra device	PETE app on Android smartphone (Google Nexus 4)	Actigraph	Actigraph ActiSleep-BT	20	Interval/signal contingent	multiple per day	4	36-47	Monetary	$40 ( $0.75 each time they wore the physiological monitoring system (i.e., BioHarness 3.0) for 12 h ($15) and a bonus of $25 for completing all four of the surveys on 85 % of study days)	Yes	Yes	81.02		No decline in completion by study day	0.753
35	Daily- and Person-Level Associations Between Physical Activity and Alcohol Use Among College Students	Cho	2020	USA	575	18.80 (1.15)	NR	self-report	Web based	Website	N/A	N/A	30	Interval/signal contingent	daily	1	4	NR	NR	No	Yes	93	Excluded participants who did not complete at least 15 daily surveys (i.e., half of the surveys	Less likely to be women and reported higher extroversion and higher impulsivity
31	Sedentary Behavior as a Daily Process Regulated by Habits and Intentions	Conroy	2013	USA	128	21.3 (1.1)	NR	self-report; device assessed	Web based	Emailed link to questionnaire	Actigraph	ActiGraph GT3X	14	Interval/signal contingent	daily	1	18	NR	NR	No	Yes	93	Participants provided 1541 out of 1664 possible daily self-reports concerning motivation(days 1-13) and behavior (days 2-14; 93% compliance overall)	Self-report data were significantly less likely to be missing fromMonday through Friday than on Sunday; The position of the day in the sequence of the study was notsignificantly associated with the odds of missingness (p > .01)	1,429 out of 1,664 possible days with valid accelerometer data (i.e., 10 valid wear time hours; 86%).
58	Individual Differences in Negative Affectivity and Physical Activity inAdolescents: An Ecological Momentary Assessment Study	Cushing	2018	USA	26	15.67 (1.56)	13-18	device assessed	Extra device	PETE app on loaned smartphone (Google Nexus 4)	Actigraph	Actigraph Acti Sleep-BT	20	Interval/signal contingent	multiple per day	4	9	Monetary	40	No	Yes	87.5	On average, adolescents completed 70 out of the 80 surveysprompts, resulting in ~13% missing survey data.		Participants provided valid accelerometry data for 75.3% of study days
28	Exercise-related coping beliefs predict physicalactivity levels in response to naturally occurringstress: A daily diary study of college students	Dalton	2020	USA	127	19.11 (1.13)	18-24	self-report	Web based	Online survey	N/A	N/A	14	Interval/signal contingent	daily	1	12	Course credit	Course credit	No	Yes	91.9	Participants completing fewer than half of the daily diary assessments were excluded
64	Pregnancy Distress Gets UnderFetal Skin: Maternal AmbulatoryAssessment & Sex Differences in Prenatal Development	Doyle	2015	USA	125	17.80 (1.16)	14-19	self-report	Extra device	Palm (Tungston E2 Handheld)	N/A	N/A	3 (3 waves)	Interval/signal contingent	multiple per day	32	19	NR	NR	No	No	NA	20 entries over 24 hr periods suggests almost one entry every 30 min (as requested) excluding sleeping hour (Mean #=19.75 (SD= 8)
44	Feasibility and Performance Test of a Real-Time Sensor-Informed Context-Sensitive Ecological Momentary Assessment to Capture Physical Activity	Dunton	2016	USA	39	15.9 (1.2)	14-18	device assessed	App based; Extra device	Study application on personal Android mobile phone or LG Nexus 4	Actigraph	combination of GT1M, GT2M,and GT3X Actigraph models	28	Event; Random	event based, multiple per day	7	NR	Monetary	180	No	Yes	80.5	84.8 (CS-EMA) and 78.8 (Random)	higher for CS-EMA; higher when wearing waist accelerometer; decreased across study period; increased across study day; greater for hispanic participants; compliance rates were unrelated to age, gender, BMI, grade inschool, and household income	Between the hours of 3 pm and 9 pm on weekdays, participantswore the waistaccelerometer on an average of 4.09 (SD=2.16)hours per day (68.2% ofthe time). On weekend days between the hoursof 7 am and 9 pm, participantswore the waist activity monitoron an average of 7.65 (SD=4.73) hours perday (54.6% of thetime).
45	Mapping the Social and Physical Contexts of Physical Activity AcrossAdolescence Using Ecological Momentary Assessment	Dunton	2007	USA	524	14.47 (0.47)	11-16	self-report	Extra device	Palm III handheld computer	N/A	N/A	4 (8 waves)	Interval/signal contingent	NR		3	Monetary	$20 + $5 bonus per day for each completed diary entry. Up to $100 was available for each 4-day diary interval	No	Yes	82.5	The overall average daily electronic diary compliance was 82.5% (SD=9.4) with an average of 24.3 (SD=3.4) prompts answered per day	Boys and White participants less compliant, Gender and race=ethnicity predicted daily compliance, whereas grade level did not
47	A Naturalistic Examination of Social Comparisons and Disordered Eating Thoughts, Urges, and Behaviors in College Women	Fitzsimmons-Craft	2016	USA	232	18.7 (1.0)	17-22	self-report	Web based	Online survey on personal electronic devices (e.g., laptop, tablet, smartphone, or some combination)	N/A	N/A	14	Interval/signal contingent	multiple per day	3	17	Course credit	Course credit and drawings for one of six $100 prizes	Yes	No	89.3	97% of the participants completed 70% or more of the surveys, and 78% completed 85% or more of the surveys. Participants completing less than 28 surveys ( z> -3) excluded
25	Body surveillance and affective judgments of physical activity in daily life	Gilchrist	2020	USA	95	20.39 (1.59)	18-29	self-report	App based	PACO app	N/A	N/A	7	Random	multiple per day	7	15	Course credit	Course credit	No	Yes	87.8	Four excluded (<50% prompts); 70% for credit; extra credit for 90%... Participants provided a total of 4395 responses and an average of 43 responses per person (SD=4.66)
38	Family circumstance, sedentary behaviour and physical activity in adolescents living in England: Project STIL	Gorely	2009	UK	1171	14.8 (0.86)	NR	self-report	Paper and pencil	Paper and pencil	N/A	N/A	4	Interval/signal contingent	multiple per day	68	3	NR	NR	No	Yes	50.2	It was not possible to compute an overall response rate forthe study because of missing data in the logs completed by school staff that were used to track the number of diaries distributed at each school. However, 5400 surveys were sent to 45 schools as part of Project STIL. If all surveys were distributed at all schools, this represents a response rate of 29.7%. However, this is likely to be a c…
66	Daily and average associations of physical activity,social media use, and sleep among adolescent girls duringthe COVID-19 pandemic	Hamilton	2022	USA	93	15.06 (1.21)	12-17	self-report	Web based	Link to the survey (texted and emailed)	N/A	N/A	10	Interval/signal contingent	daily	1	13	NR	NR	No	Yes	87.8	Participants completed an average of 8.78 daily diaries (SD=1.76; range=1-10) with 95% completing six or more diaries (out of 10).
50	Autonomous Regulation Mode Moderates the Effect of Actual Physical Activity on Affective States: An Ambulant Assessment Approach to the Role of Self-Determination	Kanning	2012	Germany	44	26.2 (3.2)	NR	device assessed	Extra device	Palm (Tungsten E2; software: Izybuilder)	other accelerometer	3-way accelerometer (Varioport-e)	1	Interval/signal contingent	multiple per day	18	10	None	No compensation	No	Yes	99.3	830 data points
39	Substituting activities mediates the effect of cognitive flexibilityon physical activity: a daily diary study	Kelly	2017	USA	128	19.9 (3.4)	NR	self-report	Web based	Online form	N/A	N/A	14	Interval/signal contingent	daily	1	Varied	NR	NR	No	Yes	86.6	On average, participants completed 12.12 (SD 2.49) of 14 diaries
61	Subjective well-being, activity types, and social context in undergraduate students' daily experiences: an experience sampling study	King	2020	USA	21	22.76 (2.98)	19-29	self-report	Web based	ESF (self-report questionnaire) and text messages	N/A	N/A	7	Random	multiple per day	7	6	NR	NR	No	Yes	93.5
51	The Sporting Life: Athletic Activities During Early Adolescence	Kirshnit	1989	USA	401	NR	NR	self-report	Paper and pencil	Paper and pencil with electronic pagers	N/A	N/A	7	Random	multiple per day	7	NR	NR	NR	No	Yes	76
20	Relationships between incidental physical activity, exercise, and sports with subsequent mood in adolescents	Koch	2020	Germany	134	15.02 (1.70)	11-18	device assessed	Extra device	movisens XS app on Motorola Moto G	other accelerometer	movisens Move-II or Move-III	7	Event; Interval/signal contingent	event based, multiple per day	17	20	Monetary	Monetary (amount not listed)	No	Yes	82	3 datasets were excluded due to low e-diary compliance (<30%). The participants overall compli-ance was 82% (SD= 14.23) in completing the e-diaries. Accordingly, on average, every participant answered 45.12 (SD = 7.8) mood assessments/wk		Excluded 12 out of 134 datasets due to a large accelerometer non-wear time (ie <10 hours per day)
34	Adolescents‚Äô sedentary time, affect, and contextual factors: An ecological momentary assessment study	Kracht	2021	USA	284	12.6 (1.9)	10-16	device assessed	App based; Extra device	LifeData app on personal phone or loaned iPod Touch 6th generation	Actigraph	ActiGraphGT3X+	7	Interval/signal contingent; Random	multiple per day	6	15	NR	NR	No	Yes	40	Adolescents completed 2546 surveys total, averaging 8.9 ¬± 4.2 surveys per adolescent. Compliance ranged from 9.0-90.9% (2-20 surveys completed), and about half of adolescent (43%,n= 122) completed at least 10 surveys, and some (15%,n= 42) completed more than 14 surveys.	Compliance did not differ by age, sex, race, or BMI percentile. Compliance was higher on weekdays	NR
67	The Role of the Context of Physical Activity for Its Association with Affective Well-Being: An Experience Sampling Study in Young Adults	Li	2022	Germany	158	22.6 (2.0)	18-25	self-report	App based	movisensXS app on personal Android smartphone	N/A	N/A	14	Interval/signal contingent; Random	multiple per day	7	6	Monetary, Course Credit	Participants who completed at least 72% of all questionnaires received either a EUR40 voucher or research participation credits. In addition, three EUR 100 vouchers wereraffled among all students qualifying for compensation	No	Yes	78.2
26	An Ecological Momentary Assessment of Self-improvement and Self-evaluation Body Comparisons: Associations with College Women‚Äôs Body Dissatisfaction and Exercise	MacIntyre	2020	USA	74	20.4 (1.63)	18-25	device assessed	App based	LifeData on personal devices	other accelerometer	Fitbit Flex	7	Random	multiple per day	5	Up to 11	Monetary, Course Credit	Research credits for course; $15 for EMA and bonus $5 for answering 85%	No	No	81.8	Compliance rates lower than 20% excluded. "Participants completed an average of 22.9 (81.8%) of all momentary surveys, including those with and without reported upward body comparisons during the study and 5.1 (72.9%) of all end of day surveys during the study.		NR
41	Daily Satisfaction with Life Is Regulated by Both Physical Activity and Sedentary Behavior	Maher	2014	USA	130	21.3 (1.1)	NR	device assessed	Web based	Website	Actigraph	Actigraph GT3X	14	Interval/signal contingent	daily	1	NR	NR	NR	No	Yes	93	Participants provided self-report data for a total of 1,653 of the 1,792 possible person-days (93% response rate). The median number of days participants provided self-report data were 14 days(M=12.9,SD=1.4).		On average, participants provided over 14 valid wear-time hours of data each day (M = 14.7, SD = 2.8)
23	Momentary Physical Activity Co-Occurs with Healthy and Unhealthy Dietary Intake in African American College Freshmen	Maher	2020	USA	50	NR	18-19	device assessed	Extra device	movisensXS app on study phones	other accelerometer	activPAL3	7	Interval/signal contingent; Random	multiple per day	5	14	NR	NR	Yes	Yes	85	Of the 1656 EMA prompts that were delivered to participants, on 1421 (85%) occasions, the EMA prompt was answered.	EMA compliance did not differ by time of day, day of week, number of steps taken in the two hours prior to the EMA prompt,sex, or BMI (p>0.05).
63	Affect Improvements andMeasurement Concordance Between a Subjective and an Accelerometric Estimate of Physical Activity	Pannicke	2020	NR	37	23.5 (2.6)	19-28	self-report; device assessed	App based	Smartphone app	other accelerometer	Actiheart	8	Interval/signal contingent	multiple per day	6	NR	NR	NR	Yes	Yes	86	Excluded in case of substantial missing data (<50% of completed EMA questions)		NR
65	Autonomic indices and loss-of-control eating in adolescents: an ecological momentary assessment study	Ranzenhofer	2022	USA	24	15.6 (1.7)	12-18	device assessed	App based	Real-Time Assessment In the Natural Environment (ReTAINE) system	other accelerometer	ActivPAL	7	Event; Interval/signal contingent	event based, multiple per day	5	3	Monetary	$1.00 for each text message to which they responded	Yes	No	78	Range 24-100%		NR
40	Feasibility of Ecological Momentary Assessment to Characterize Adolescent Postoperative Diet and Activity Patterns Following Weight Loss Surgery	Ratcliff	2014	USA	8	18.4 (1.8)	14-19	self-report	Phone based	Calls from researcher	N/A	N/A	3 (2 waves)	Interval/signal contingent	daily	1	NR	Monetary	30	Yes	Yes	94	Seven of eight participants completed all 6 DPD calls, with one participant unreachable at 18 months, resulting in 94% completion (45/48 calls). Ninety-three percent (42/45) of DPD‚Äôs were completed as scheduled; an average 4 attempts were made to complete missed sessions.
24	Longitudinal Associations Between Sedentary Behavior andDepressive Symptoms in Adolescent Girls Followed 6 Years	Raudsepp	2019	Estonia	234	12.1 (0.4)	NR	self-report	Paper and pencil	Paper and pencil	N/A	N/A	4	Interval/signal contingent	multiple per day	68	1	NR	NR	No	Yes	93.8	EMA data were incomplete for 11 participants at time 1, for 8 participants at time 2, and for 9 participants at time 3	No significant differences(P>.05) in age, sedentary behavior, and depressive symptoms among participants missing EMA data (n = 28) compared with those with complete EMA data
30	Longitudinal Associations Between Sedentary Behavior of Adolescent Girls, Their Mothers, and Best Friends	Raudsepp	2017	Estonia	149	11.4 (0.7)	NR	self-report	Paper and pencil	Paper and pencil diaries with watch beeps	N/A	N/A	4	Interval/signal contingent	multiple per day	68	1	NR	NR	No	No	83.2		No significant (p > .05) differences in complete versus incomplete participants on T1 sedentary behavior variables (technological, social-educational, and total sedentary behavior
54	A daily diary approach to investigate the effect of ego depletion onintentions and next day behavior	Rebar	2018	Australia	103	21.57 (2.97)	NR	self-report	Web based	Online surveys	N/A	N/A	7	Interval/signal contingent	daily	1	21	NR	NR	No	Yes	90.5	Total data included 610 days of data (i.e., 90.5% valid entries) from 103 participants. Most (56%) participants provided 7 days of valid data, and 85% of participants provided valid data for 5 or more days
36	Exercise versus Nonexercise Activity:E-diaries Unravel Distinct Effects on Mood	Reichert	2017	Germany	93	23.4 (2.7)	18-28	self-report	Extra device	movisensX app on Motorola Moto G	other accelerometer	movisens Move-II	7	Event; Interval/signal contingent	multiple per day	22	6	Monetary	Monetary compensation (amount not listed)	No	Yes	81.2	Three participants were excluded for compliance reasons (large nonwear time of accelerometers or <30% responses to e-diary prompts)
27	A Daily Diary Study of Rumination and Health Behaviors: Modeling Moderators and Mediator	Riley	2019	USA	285	19.3 (NR)	NR	self-report	Web based	Qualtrics	N/A	N/A	11	Interval/signal contingent	daily	1	NR	Course credit	Course credit	Yes	No	88.3	Missing data on the daily variables varied from 1.7% to 3.0%. On average, participants completed 9.72 out of 11 days of daily diary responses, or 88.3% of daily assessments, a typical amount for daily diary compl
29	Predictors of health behaviors during a collegenational championship sports event: A daily diarystudy	Riley	2020	USA	97	18.82 (.94)	NR	self-report	Web based	Qualtrics	N/A	N/A	11	Interval/signal contingent; Random	daily	1	NR	Course credit	Course credit	Yes	No	88.3	Missing data on the daily variables varied from 1.7 to 3.0%. On average, participants completed 9.72 out of 11 days of daily diary responses, or 88.3% of daily assessments, a typical amount for daily diary completion.
60	Active Today, Replenished Tomorrow? How Daily Physical Activity Diminishes Next-Morning Depletion	Rost	2020	USA	66	19.08 (1.09)	NR	device assessed	NR	NR	Actigraph	Actigraph GT3X-BT	10	Interval/signal contingent	multiple per day	3	NR	Course credit	Course extra credit	No	Yes	89	Participants removed for having too few complete daily surveys available (<70% completion). 1,762 out of 1,980 possible timepoints (89.0% response rate),with an average of 27.11 (SD=3.03) of 30 possible surveys/participant	Missing data rates did not vary as a function of any demographic characteristics	10 participants excluded for failing to average at least 10 hours of daily actigraph wear time across the daily survey period. 23 study days in which a participant did not wear the actigraph for at least 10 hours.
52	An ecological momentary assessment of the physical activity and sedentary behaviour patterns of university students	Rouse	2010	UK	46	20.2 (2.03)	NR	self-report	Paper and pencil	Paper and pencil diaries	N/A	N/A	2	Interval/signal contingent	multiple per day		3	NR	NR	No	Yes	57
32	Psychosocial Correlates of Physical and Sedentary Activities of Early Adolescent Youth	Rusby	2014	USA	62	NR	12-13	self-report	Extra device	iPod Touch	N/A	N/A	7 (4 waves )	Random	multiple per day	6	27	NR	NR	No	Yes	69.4	Participants rarely chose to skip aquestion on the assessment; thus, there was less than 1% missing data. On average participants completed 75 measurement occasions out of 108 possible, with 95% of participants completing between 70 and 80 of the measurement occasions. Altogether, 6,145 measurement occasions were collected from the 82 participants over the course of the study.	Missing data of assessment occasions were normally distributed and did not differ by gender.
43	Stress is associated with exercise differently among individuals with higher and lower eating disorder symptoms: An ecological momentary assessment study	Sala	2017	USA	129	19.19 (1.4)	17-23	self-report	Phone based	TelEMA (automated telephone system)	N/A	N/A	7	Interval/signal contingent; Random	multiple per day	3	45	Monetary, Course Credit	Course credit or payment	No	Yes	66	Range 14-96%
33	Bi-Directional Associations Between Real-TimeAffect and Physical Activity in Weight-Discordant Siblings	Smith	2021	USA	77	15.36 (1.43)	13-17	device assessed	Extra device	Text messages to study-provided cell phone	Actigraph	MTI Actigraph waist-worn accelerometer	7	Interval/signal contingent	multiple per day	7	5	NR	NR	No	Yes	95	Each participant reported an average of 32.3 +/-4.1 (range: 7-34) EMA recordings during the study	Compliance not strongly associated with age, gender, or z-BM	The average Actigraph daily wear time was 13.8 (1.3) h; each participant included in analyses had an average of 5.1 (1.9) (range: 1-7) valid days of accelerometer data (out of a possible 7 days). Actigraph at least 10 h each day for the day to be included in analyses
21	Mobile Ecological Momentary Assessment of Postconcussion Symptoms and Recovery Outcomes	Sufrinko	2019	USA	20	15.25 (1.98)	12-19	self-report	App based	Ilumivu app on personal smartphone device	N/A	N/A	30	Interval/signal contingent	multiple per day	3	19	NR	NR	No	No	52.4	A majority of participants (18/20) responded to mEMA prompts with an overall response rate of 52.4% (N=1155) and an average response rate of 50.4% perparticipant (M=64 prompts received, range=19-173)of total prompts responded to throughout the course ofthe study. The mean per individual was 50.4% (SD=29.3) with a range from 5.4% to 95.2%	Participants were less likely to respondas days since injury increased (OR=.91, 95% CI:0.87-0.94,P<.001). Response rate differed by age, witholder participants less likely to respond (OR=0.56,95% CI: 0.34-0.93,P=.026). There was no association between response rate and time of day or gender or sport or initial symptom burden
53	Momentary negative affect is lower during mindful movement than while sitting: An experience sampling study	Yang	2018	USA	158	20.0 (1.26)	NR	self-report	App based	PACO app on smartphones (16% iOS, 84% Android)	N/A	N/A	14	Random	multiple per day	8	7	Course credit	Extra credit in course	No	Yes	80.9	Participants who met minimum data quality standards (i.e., > 70% response rate) were eligible for a small extra credit incentive

## Sheet: Daily Diaries ONLY
Lead Author	Year published	Country	Sample size	Mean age/SD	Range of age	How PA/SB assessed	EMA Platform Category	EMA platform/device	PA/SB device Category	PA/SB device	Days	Prompting schedule	Prompting Frequency Category	Number of prompts/day	Number of items/prompt	(CAT) Compensation	Compensation/type of incentive	Was diet measured?	PA/SB primary outcome	Compliance	Additional compliance info	Missing data relationships	Device compliance
Riley	2021	USA	97	18.82 (.94)	NR	self-report	Web based	Qualtrics	N/A	N/A	11	Interval/signal contingent	daily	1	12	Course credit	Course credit	Yes	No	88.3	Missing data on the daily variables varied from 1.7 to 3.0%. On average, participants completed 9.72 out of 11 days of daily diary response
Dalton	2020	USA	127	19.11 (1.13)	18-24	self-report	Web based	Online survey	N/A	N/A	14	Interval/signal contingent	daily	1	12	Course credit	Course credit	No	Yes	91.9	Participants completing fewer than half of the daily diary assessments were excluded
Riley	2019	USA	285	19.3 (NR)	NR	self-report	Web based	Qualtrics	N/A	N/A	11	Interval/signal contingent	daily	1	NR	Course credit	Course credit	Yes	No	88.3	Missing data on the daily variables varied from 1.7% to 3.0%. On average, participants completed 9.72 out of 11 days of daily diary responses, or 88.3% of daily assessments, a typical amount for daily diary compl
Armstrong-Carter	2021	USA	396	14.57 (1.39)	12-18	self-report	Paper and pencil, Web based	Paper and pencil with electronic time stamper OR email link to website	N/A	N/A	2023-07-14	Interval/signal contingent	daily	1	20	Monetary	$10 for completing the daily diaries; $20 bonus if completed all the diaries on time	No	Yes	89.9	Most participants (89.82%) completed all days of their dairies (M=93.87% of days,SD=15.51% of days, range=14.29%-100%).
Ratcliff	2014	USA	8	18.4 (1.8)	14-19	self-report	Phone based	Calls from researcher	N/A	N/A	3 (2 waves)	Interval/signal contingent	daily	1	NR	Monetary	30	Yes	Yes	94	Seven of eight participants completed all 6 DPD calls, with one participant unreachable at 18 months, resulting in 94% completion (45/48 calls). Ninety-three percent (42/45) of DPD‚Äôs were completed as scheduled; an average 4 attempts were made to complete missed sessions.
Arigo	2020	USA	80	20 (1.07)	18-23	device assessed	NR	NR	other accelerometer	Fitbit Flex	7	Interval/signal contingent	daily	1	Varied	Monetary, Course Credit	Course credit or $10 to Starbucks	No	Yes	96			0.94
Hamilton	2022	USA	93	15.06 (1.21)	2023-12-17	self-report	Web based	Link to the survey (texted and emailed)	N/A	N/A	10	Interval/signal contingent	daily	1	13	NR	NR	No	Yes	87.8	Participants completed an average of 8.78 daily diaries (SD=1.76; range=1-10) with 95% completing six or more diaries (out of 10).
Rebar	2018	Australia	103	21.57 (2.97)	NR	self-report	Web based	Online surveys	N/A	N/A	7	Interval/signal contingent	daily	1	21	NR	NR	No	Yes	90.5	Total data included 610 days of data (i.e., 90.5% valid entries) from 103 participants. Most (56%) participants provided 7 days of valid data, and 85% of participants provided valid data for 5 or more days
Maher	2014	USA	130	21.3 (1.1)	NR	device assessed	Web based	Website	Actigraph	Actigraph GT3X	14	Interval/signal contingent	daily	1	NR	NR	NR	No	Yes	93	Participants provided self-report data for a total of 1,653 of the 1,792 possible person-days (93% response rate). The median number of days participants provided self-report data were 14 days(M=12.9,SD=1.4).		On average, participants provided over 14 valid wear-time hours of data each day (M = 14.7, SD = 2.8)
Kelly	2017	USA	128	19.9 (3.4)	NR	self-report	Web based	Online form	N/A	N/A	14	Interval/signal contingent	daily	1	Varied	NR	NR	No	Yes	86.6	On average, participants completed 12.12 (SD 2.49) of 14 diaries
Cho	2020	USA	575	18.80 (1.15)	NR	self-report	Web based	Website	N/A	N/A	30	Interval/signal contingent	daily	1	4	NR	NR	No	Yes	93	Excluded participants who did not complete at least 15 daily surveys (i.e., half of the surveys	Less likely to be women and reported higher extroversion and higher impulsivity
Conroy	2013	USA	128	21.3 (1.1)	NR	self-report; device assessed	Web based	Emailed link to questionnaire	Actigraph	ActiGraph GT3X	14	Interval/signal contingent	daily	1	18	NR	NR	No	Yes	93	Participants provided 1541 out of 1664 possible daily self-reports concerning motivation(days 1-13) and behavior (days 2-14; 93% compliance overall)	Self-report data were significantly less likely to be missing fromMonday through Friday than on Sunday; The position of the day in the sequence of the study was notsignificantly associated with the odds of missingness (p > .01)	1,429 out of 1,664 possible days with valid accelerometer data (i.e., 10 valid wear time hours; 86%).

## Sheet: Multiple PromptDays ONLY
Lead Author	Year published	Country	Sample size	Mean age/SD	Range of age	How PA/SB assessed	EMA Platform Category	EMA platform/device	PA/SB device Category	PA/SB device	Days	Prompting schedule	Prompting Frequency Category	Number of prompts/day	Number of items/prompt	Compensation Category	Compensation/type of incentive	Was diet measured?	PA/SB primary outcome	Compliance	Additional compliance info	Missing data relationships	Device compliance
Kracht	2021	USA	284	12.6 (1.9)	2023-10-16	device assessed	App based; Extra device	LifeData app on personal phone or loaned iPod Touch 6th generation	Actigraph	ActiGraphGT3X+	7	Interval/signal contingent; Random	multiple per day	6	15	NR	NR	No	Yes	40	Adolescents completed 2546 surveys total, averaging 8.9 ¬± 4.2 surveys per adolescent. Compliance ranged from 9.0-90.9% (2-20 surveys completed), and about half of adolescent (43%,n= 122) completed at least 10 surveys, and some (15%,n= 42) completed more than 14 surveys.	Compliance did not differ by age, sex, race, or BMI percentile. Compliance was higher on weekdays	NR
Gorely	2009	UK	1171	14.8 (0.86)	NR	self-report	Paper and pencil	Paper and pencil	N/A	N/A	4	Interval/signal contingent	multiple per day	68	3	NR	NR	No	Yes	50.2	It was not possible to compute an overall response rate forthe study because of missing data in the logs completed by school staff that were used to track the number of diaries distributed at each school. However, 5400 surveys were sent to 45 schools as part of Project STIL. If all surveys were distributed at all schools, this represents a response rate of 29.7%. However, this is likely to be a c…
Sufrinko	2019	USA	20	15.25 (1.98)	2023-12-19	self-report	App based	Ilumivu app on personal smartphone device	N/A	N/A	30	Interval/signal contingent	multiple per day	3	19	NR	NR	No	No	52.4	A majority of participants (18/20) responded to mEMA prompts with an overall response rate of 52.4% (N=1155) and an average response rate of 50.4% perparticipant (M=64 prompts received, range=19-173)of total prompts responded to throughout the course ofthe study. The mean per individual was 50.4% (SD=29.3) with a range from 5.4% to 95.2%	Participants were less likely to respondas days since injury increased (OR=.91, 95% CI:0.87-0.94,P<.001). Response rate differed by age, witholder participants less likely to respond (OR=0.56,95% CI: 0.34-0.93,P=.026). There was no association between response rate and time of day or gender or sport or initial symptom burden
Bernstein	2019	USA	76	19.80 (1.24)	18-22	self-report	App based	LifeData app	N/A	N/A	15	Interval/signal contingent	multiple per day	5	5	Course credit	Participants were compensated with academic credits for their course(s); they received the maximum number credits if they responded to at least 75% of prompts. They received a corresponding fraction of these possible credits if they responded to fewer than 75%.	No	Yes	56.6
Rouse	2010	UK	46	20.2 (2.03)	NR	self-report	Paper and pencil	Paper and pencil diaries	N/A	N/A	2	Interval/signal contingent	multiple per day		3	NR	NR	No	Yes	57
Aurora	2022	USA	197	20.06 (2.37)	NR	self-report	Web based	Qualtrics	N/A	N/A	10	Interval/signal contingent; Random	multiple per day	5	15	Course credit	Course credit	No	No	60	Data from n=19 participants were excluded due to insufficient completion of diaries, resulting in a final sample of n=197. Twelve of the 19 participants excluded were those whose diary compliance was deemed too low and seven participants were excluded due to failure of accuracy checks Average diary compliance for the current sample was 60% with participants completing a mean of 31.39 (SD=12.59; r…	Independent samples t-tests revealed no significant differences between participants who were included versus excluded in the final analysis on key demographic and theoretical variables (age, sex, race, healthy behaviors, positive emotion, negative emotion).
Bourke	2021	Australia	125	14.65 (1.44)	13-17	device assessed	Web based	Text messages with link to Qualtrics survey	Actigraph	ActiGraph GT3X+	4	Interval/signal contingent; Random	multiple per day	9	10	Monetary	30	No	Yes	60.1	(SD=20.7%, range 7-96%)	Greater compliance in females, younger participants, prompts sent on weekdays, afternoon and evening prompts compared to morning	NR
Sala	2017	USA	129	19.19 (1.4)	17-23	self-report	Phone based	TelEMA (automated telephone system)	N/A	N/A	7	Interval/signal contingent; Random	multiple per day	3	45	Monetary, Course Credit	Course credit or payment	No	Yes	66	Range 14-96%
Rusby	2014	USA	62	NR	2023-12-13	self-report	Extra device	iPod Touch	N/A	N/A	7 (4 waves )	Random	multiple per day	6	27	NR	NR	No	Yes	69.4	Participants rarely chose to skip aquestion on the assessment; thus, there was less than 1% missing data. On average participants completed 75 measurement occasions out of 108 possible, with 95% of participants completing between 70 and 80 of the measurement occasions. Altogether, 6,145 measurement occasions were collected from the 82 participants over the course of the study.	Missing data of assessment occasions were normally distributed and did not differ by gender.
Bickham	2013	USA	91	14.0 (NR)	13-15	self-report	Extra device	Palm personal digital assistants (PDAs) running CERTAS software	N/A	N/A	7	Random	multiple per day	7	NR	Monetary	$140 if they completed all 4 TUDs, responded to 70% of EMA signals, and completed all other components of MYME	No	Yes	72	In total, participants completed 2631 EMA reports and responded to an average of 29 signals (range 7-49).	Excluded participants were not different from retained participants in gender, age, or BMI.
Bejarano	2019	USA	26	15.96 (1.56)	13-18	device assessed	Extra device	PETE app on Google Nexus 4	Actigraph	ActiGraph Acti Sleep-BT	20	Interval/signal contingent	multiple per day	4	16	Monetary	up to $40	No	Yes	75.4		There was not a significant effect of time on rate of survey completion	Valid accelerometer data on 75.4% of the study days
Kirshnit	1989	USA	401	NR	NR	self-report	Paper and pencil	Paper and pencil with electronic pagers	N/A	N/A	7	Random	multiple per day	7	NR	NR	NR	No	Yes	76
Bohnert	2013	USA	25	12.6 (1.0)	2023-12-18	self-report; device assessed	Paper and pencil	Paper booklets and watches reminders	other accelerometer	Actical Activity Monitor	14	Random	multiple per day	6	2023-03-07	NR	NR	Yes	Yes	77	Adolescents needed to respond to 50% of the signals fortheir ESM data to be included in analyses	Males less likely to respond to 50% of the signals	The Actical software was used to identify participants with 4 or more days of at least 8 hours of activity levels captured by the accelerometer per day; only these participants were included in analyses
Ranzenhofer	2022	USA	24	15.6 (1.7)	2023-12-18	device assessed	App based	Real-Time Assessment In the Natural Environment (ReTAINE) system	other accelerometer	ActivPAL	7	Event; Interval/signal contingent	event based, multiple per day	5	3	Monetary	$1.00 for each text message to which they responded	Yes	No	78	Range 24-100%		NR
Li	2022	Germany	158	22.6 (2.0)	18-25	self-report	App based	movisensXS app on personal Android smartphone	N/A	N/A	14	Interval/signal contingent; Random	multiple per day	7	6	Monetary, Course Credit	Participants who completed at least 72% of all questionnaires received either a EUR40 voucher or research participation credits. In addition, three EUR 100 vouchers wereraffled among all students qualifying for compensation	No	Yes	78.2
Dunton	2016	USA	39	15.9 (1.2)	14-18	device assessed	App based; Extra device	Study application on personal Android mobile phone or LG Nexus 4	Actigraph	combination of GT1M, GT2M,and GT3X Actigraph models	28	Event; Random	event based, multiple per day	7	NR	Monetary	180	No	Yes	80.5	84.8 (CS-EMA) and 78.8 (Random)	higher for CS-EMA; higher when wearing waist accelerometer; decreased across study period; increased across study day; greater for hispanic participants; compliance rates were unrelated to age, gender, BMI, grade inschool, and household income	Between the hours of 3 pm and 9 pm on weekdays, participantswore the waistaccelerometer on an average of 4.09 (SD=2.16)hours per day (68.2% ofthe time). On weekend days between the hoursof 7 am and 9 pm, participantswore the waist activity monitoron an average of 7.65 (SD=4.73) hours perday (54.6% of thetime).
Yang	2018	USA	158	20.0 (1.26)	NR	self-report	App based	PACO app on smartphones (16% iOS, 84% Android)	N/A	N/A	14	Random	multiple per day	8	7	Course credit	Extra credit in course	No	Yes	80.9	Participants who met minimum data quality standards (i.e., > 70% response rate) were eligible for a small extra credit incentive
Brannon	2016	USA	20	15.67 (1.75)	13-18	device assessed	Extra device	PETE app on Android smartphone (Google Nexus 4)	Actigraph	Actigraph ActiSleep-BT	20	Interval/signal contingent	multiple per day	4	36-47	Monetary	$40 ( $0.75 each time they wore the physiological monitoring system (i.e., BioHarness 3.0) for 12 h ($15) and a bonus of $25 for completing all four of the surveys on 85 % of study days)	Yes	Yes	81.02		No decline in completion by study day	0.753
Reichert	2017	Germany	93	23.4 (2.7)	18-28	self-report	Extra device	movisensX app on Motorola Moto G	other accelerometer	movisens Move-II	7	Event; Interval/signal contingent	multiple per day	22	6	Monetary	Monetary compensation (amount not listed)	No	Yes	81.2	Three participants were excluded for compliance reasons (large nonwear time of accelerometers or <30% responses to e-diary prompts)
MacIntyre	2020	USA	74	20.4 (1.63)	18-25	device assessed	App based	LifeData on personal devices	other accelerometer	Fitbit Flex	7	Random	multiple per day	5	Up to 11	Monetary, Course Credit	Research credits for course; $15 for EMA and bonus $5 for answering 85%	No	No	81.8	Compliance rates lower than 20% excluded. "Participants completed an average of 22.9 (81.8%) of all momentary surveys, including those with and without reported upward body comparisons during the study and 5.1 (72.9%) of all end of day surveys during the study.		NR
Koch	2020	Germany	134	15.02 (1.70)	2023-11-18	device assessed	Extra device	movisens XS app on Motorola Moto G	other accelerometer	movisens Move-II or Move-III	7	Event; Interval/signal contingent	event based, multiple per day	17	20	Monetary	Monetary (amount not listed)	No	Yes	82	3 datasets were excluded due to low e-diary compliance (<30%). The participants overall compli-ance was 82% (SD= 14.23) in completing the e-diaries. Accordingly, on average, every participant answered 45.12 (SD = 7.8) mood assessments/wk		Excluded 12 out of 134 datasets due to a large accelerometer non-wear time (ie <10 hours per day)
Andorko	2019	USA	39	20.22 (1.59)	NR	self-report	Web based	Survey Signal online software	N/A	N/A	7	Random	multiple per day	6	NR	Monetary, Course Credit	Extra credit and financial compensation (amount not listed)	No	Yes	82.5	Participant must have completed at least one-third of their daily questionnaire
Dunton	2007	USA	524	14.47 (0.47)	2023-11-16	self-report	Extra device	Palm III handheld computer	N/A	N/A	4 (8 waves)	Interval/signal contingent	NR		3	Monetary	$20 + $5 bonus per day for each completed diary entry. Up to $100 was available for each 4-day diary interval	No	Yes	82.5	The overall average daily electronic diary compliance was 82.5% (SD=9.4) with an average of 24.3 (SD=3.4) prompts answered per day	Boys and White participants less compliant, Gender and race=ethnicity predicted daily compliance, whereas grade level did not
Bourke	2021	Australia	94	14.43 (1.30)	13-17	self-report; device assessed	Web based	Text message containing a link to Qualtrics	Actigraph	ActiGraph GT3X+	4	Interval/signal contingent; Random	multiple per day	5	10	NR	NR	No	Yes	82.8	Out of a possible 476 diary entries, participants completed a total of 394 diary entries (82.8% compliance rate). The average compliance rate of ecological momen-tary assessment prompts for participants with valid diary data on at least three days was 65.4% (SD=18.9	Females were more likely to have at least three days of data were than males (OR=3.76, 95% CI=1.38 to 10.25, p=0.010), as were older participants (OR=1.58, 95%CI=1.15 to 2.16, p=0.005). The likelihood of having valid data on at least three days did not differ according to area-level socioeconomic status	Of the participants with at least three days of valid accelerometer data, 72.5% had data for all four days.
Raudsepp	2017	Estonia	149	11.4 (0.7)	NR	self-report	Paper and pencil	Paper and pencil diaries with watch beeps	N/A	N/A	4	Interval/signal contingent	multiple per day	68	1	NR	NR	No	No	83.2		No significant (p > .05) differences in complete versus incomplete participants on T1 sedentary behavior variables (technological, social-educational, and total sedentary behavior
Maher	2020	USA	50	NR	18-19	device assessed	Extra device	movisensXS app on study phones	other accelerometer	activPAL3	7	Interval/signal contingent; Random	multiple per day	5	14	NR	NR	Yes	Yes	85	Of the 1656 EMA prompts that were delivered to participants, on 1421 (85%) occasions, the EMA prompt was answered.	EMA compliance did not differ by time of day, day of week, number of steps taken in the two hours prior to the EMA prompt,sex, or BMI (p>0.05).
Biddle	2009	England, Northern Ireland, Scotland, Wales	1493	NR	13-16	self-report	Paper and pencil	Paper and pencil	N/A	N/A	4	Interval/signal contingent	multiple per day	68	2	NR	NR	No	Yes	85	Did not differ by age, ethnicity, or diary comprehension	Girls were more likely to return dairies and provide complete data
Pannicke	2020	NR	37	23.5 (2.6)	19-28	self-report; device assessed	App based	Smartphone app	other accelerometer	Actiheart	8	Interval/signal contingent	multiple per day	6	NR	NR	NR	Yes	Yes	86	Excluded in case of substantial missing data (<50% of completed EMA questions)		NR
Cushing	2018	USA	26	15.67 (1.56)	13-18	device assessed	Extra device	PETE app on loaned smartphone (Google Nexus 4)	Actigraph	Actigraph Acti Sleep-BT	20	Interval/signal contingent	multiple per day	4	9	Monetary	40	No	Yes	87.5	On average, adolescents completed 70 out of the 80 surveysprompts, resulting in ~13% missing survey data.		Participants provided valid accelerometry data for 75.3% of study days
Gilchrist	2020	USA	95	20.39 (1.59)	18-29	self-report	App based	PACO app	N/A	N/A	7	Random	multiple per day	7	15	Course credit	Course credit	No	Yes	87.8	Four excluded (<50% prompts); 70% for credit; extra credit for 90%... Participants provided a total of 4395 responses and an average of 43 responses per person (SD=4.66)
Rost	2020	USA	66	19.08 (1.09)	NR	device assessed	NR	NR	Actigraph	Actigraph GT3X-BT	10	Interval/signal contingent	multiple per day	3	NR	Course credit	Course extra credit	No	Yes	89	Participants removed for having too few complete daily surveys available (<70% completion). 1,762 out of 1,980 possible timepoints (89.0% response rate),with an average of 27.11 (SD=3.03) of 30 possible surveys/participant	Missing data rates did not vary as a function of any demographic characteristics	10 participants excluded for failing to average at least 10 hours of daily actigraph wear time across the daily survey period. 23 study days in which a participant did not wear the actigraph for at least 10 hours.
Fitzsimmons-Craft	2016	USA	232	18.7 (1.0)	17-22	self-report	Web based	Online survey on personal electronic devices (e.g., laptop, tablet, smartphone, or some combination)	N/A	N/A	14	Interval/signal contingent	multiple per day	3	17	Course credit	Course credit and drawings for one of six $100 prizes	Yes	No	89.3	97% of the participants completed 70% or more of the surveys, and 78% completed 85% or more of the surveys. Participants completing less than 28 surveys ( z> -3) excluded
King	2020	USA	21	22.76 (2.98)	19-29	self-report	Web based	ESF (self-report questionnaire) and text messages	N/A	N/A	7	Random	multiple per day	7	6	NR	NR	No	Yes	93.5
Raudsepp	2019	Estonia	234	12.1 (0.4)	NR	self-report	Paper and pencil	Paper and pencil	N/A	N/A	4	Interval/signal contingent	multiple per day	68	1	NR	NR	No	Yes	93.8	EMA data were incomplete for 11 participants at time 1, for 8 participants at time 2, and for 9 participants at time 3	No significant differences(P>.05) in age, sedentary behavior, and depressive symptoms among participants missing EMA data (n = 28) compared with those with complete EMA data
Smith	2021	USA	77	15.36 (1.43)	13-17	device assessed	Extra device	Text messages to study-provided cell phone	Actigraph	MTI Actigraph waist-worn accelerometer	7	Interval/signal contingent	multiple per day	7	5	NR	NR	No	Yes	95	Each participant reported an average of 32.3 +/-4.1 (range: 7-34) EMA recordings during the study	Compliance not strongly associated with age, gender, or z-BM	The average Actigraph daily wear time was 13.8 (1.3) h; each participant included in analyses had an average of 5.1 (1.9) (range: 1-7) valid days of accelerometer data (out of a possible 7 days). Actigraph at least 10 h each day for the day to be included in analyses
Kanning	2012	Germany	44	26.2 (3.2)	NR	device assessed	Extra device	Palm (Tungsten E2; software: Izybuilder)	other accelerometer	3-way accelerometer (Varioport-e)	1	Interval/signal contingent	multiple per day	18	10	None	No compensation	No	Yes	99.3	830 data points
Doyle	2015	USA	125	17.80 (1.16)	14-19	self-report	Extra device	Palm (Tungston E2 Handheld)	N/A	N/A	3 (3 waves)	Interval/signal contingent	multiple per day	32	19	NR	NR	No	No	NA	20 entries over 24 hr periods suggests almost one entry every 30 min (as requested) excluding sleeping hour (Mean #=19.75 (SD= 8)

## Sheet: Quality Score
Lead Author	Year published	EMA technology	EMA training	Study duration	Prompting	Frequency	Attrition	Latency	Missing data	Limitations		Total
Andorko	2019	1	0.5	1	1	1	0.5	0	0	1		7
Arigo	2020	0	1	1	1	1	1	0	1	1		8
Armstrong-Carter	2021	1	1	1	1	1	0	0	0.5	1		7.5
Aurora	2022	1	0	1	1	1	0.5	0	1	1		7.5
Bejarano	2019	1	1	1	1	1	0	0	1	1		8
Bernstein	2019	1	0	1	0.5	1	0	0	0	0.5		5
Bickham	2013	1	0	1	1	1	0.5	0	1	0.5		7
Biddle	2009	0.5	0	1	1	0.5	0.5	0	0.5	1		6
Bohnert	2013	1	1	1	1	1	0.5	0	1	0		7.5
Bourke	2021	1	0	1	1	1	0	0	1	1		7
Bourke	2021	1	1	1	1	1	1	0	1	1		9
Brannon	2016	1	1	1	1	1	1	0	1	0.5		8.5
Cho	2020	0.5	0	1	1	1	1	0	1	0.5		7
Conroy	2013	1	0.5	1	1	1	0	0	0	0		5.5
Cushing	2018	1	1	1	1	1	0	0	0	0		6
Dalton	2022	0.5	0	1	1	1	0	0	0	1		5.5
Doyle	2015	0.5	1	1	1	1	0.5	0	0	0		6
Dunton	2007	1	1	1	1	1	0	0	1	1		8
Dunton	2016	1	1	1	1	1	1	1	1	1		10
Fitzsimmons-Craft	2016	1	1	1	1	1	0	0.5	0	1		7.5
Gilchrist	2020	1	1	1	1	1	0	0	0	0		6
Gorely	2009	1	0	1	1	1	0	1	0	1		7
Hamilton	2022	0.5	0	1	1	1	0	0	0	0.5		5
Kanning	2012	1	0	1	1	1	0	0	0	1		6
Kelly	2017	0.5	0	1	1	1	0	0	0	0.5		5
King	2020	1	0	1	1	1	0	0.5	0	0		5.5
Kirshnit	1989	1	0	1	1	1	0	0	0	0		5
Koch	2020	1	0.5	1	1	1	0	0	0	0		5.5
Kracht	2021	1	1	1	1	1	1	1	1	1		10
Li	2022	1	0.5	1	1	1	0.5	0.5	0	0.5		7
MacIntyre	2020	1	1	1	1	1	0	0	0	1		7
Maher	2014	0.5	1	1	1	1	0	0	0	1		6.5
Maher	2020	1	1	1	1	1	1	0	1	1		9
Pannicke	2020	0.5	1	1	1	1	0	0	0	1		6.5
Ranzenhofer	2022	1	1	1	1	1	0.5	0	0	0		6.5
Ratcliff	2014	1	0	1	1	1	1	0	0	0		6
Raudsepp	2017	1	0	1	1	1	0	0.5	1	0		6.5
Raudsepp	2019	0.5	0	1	1	1	1	0	1	0.5		7
Rebar	2018	0.5	0	1	1	1	0	0	0	0		4.5
Reichert	2017	1	1	1	1	1	0.5	0	0	1		7.5
Riley	2020	1	0.5	1	1	1	0	0	0	1		6.5
Riley	2019	0.5	0	1	1	1	1	0	0	1		6.5
Rost	2020	0	1	1	1	1	0.5	0	1	0		6.5
Rouse	2010	0.5	0.5	1	0.5	1	0.5	0	0	1		6
Rusby	2014	1	0.5	1	1	1	1	0	1	1		8.5
Sala	2017	1	1	1	1	1	0	0	0	0.5		6.5
Smith	2021	1	1	1	1	1	0.5	0	1	1		8.5
Sufrinko	2019	1	0.5	0.5	1	1	0	0	1	1		7
Yang	2018	1	1	1	1	1	0	0	0	0.5		6.5
												6.83673
	Yes	35	23	48	47	48	11	3	19	26		1.25991
	Somewhat	12	8	1	2	1	12	4	2	10
	No	2	18	0	0	0	26	42	28	13
